# Supplementary material for: Process Parameters and Geometry Effects on Piezoresistivity in Additively Manufactured Polymer Sensors
Source: Polymers (Basel). 2023 Apr 30;15(9):2159. doi: 10.3390/polym15092159 (PMC10180952; doi:10.3390/polym15092159)
Supplement: Supplementary file 1 [file polymers-15-02159-s001.zip]

Archive with 1 entries (1 files):
- polymers-2343837-supplementary.xlsx
