# Supplementary material for: Process Parameters and Geometry Effects on Piezoresistivity in Additively Manufactured Polymer Sensors
Source: Polymers (Basel). 2023 Apr 30;15(9):2159. doi: 10.3390/polym15092159 (PMC10180952; doi:10.3390/polym15092159)
Supplement: Supplementary file 1 [file polymers-15-02159-s001.zip › polymers-2343837-supplementary.xlsx]

## Sheet: Sheet1
Sensor	Material	Layer height [mm]	Layer count [-]	Conductor height [mm]	Infill [°]	Initial Resistance [Ohm]	Gauge Factor [-]	Notes
1	cPLA	0.1	2	0.2	0	3598.9	17.7669
2	cPLA	0.1	2	0.2	0	3522.69	17.4042
3	cPLA	0.1	2	0.2	0	3727.59	17.9115
4	cPLA	0.1	4	0.4	0	1967.4	17.4786
5	cPLA	0.1	4	0.4	0	2188.37	20.8239
6	cPLA	0.1	4	0.4	0	2148.78	20.9322
7	cPLA	0.1	6	0.6	0	1363	19.9469
8	cPLA	0.1	6	0.6	0	1427.44	15.1939
9	cPLA	0.1	6	0.6	0	1366.04	18.7126
10	cPLA	0.1	2	0.2	45	3930.27	20.2009
11	cPLA	0.1	2	0.2	45	3705.31	20.6445
12	cPLA	0.1	2	0.2	45	3546.64	21.2114
13	cPLA	0.1	4	0.4	45	1703.12	20.5772
14	cPLA	0.1	4	0.4	45	1686.42	19.6696
15	cPLA	0.1	4	0.4	45	1692.17	20.4725
16	cPLA	0.1	6	0.6	45	1186.5	18.7216
17	cPLA	0.1	6	0.6	45	1165.5	18.8089
18	cPLA	0.1	6	0.6	45	1174.09	20.6896
19	cPLA	0.1	2	0.2	90	3711.96	20.7281
20	cPLA	0.1	2	0.2	90	3670.75		Failed under strain
21	cPLA	0.1	2	0.2	90	3687.83	24.4952
22	cPLA	0.1	4	0.4	90	1996.4	21.6929
23	cPLA	0.1	4	0.4	90	2016.53	25.158
24	cPLA	0.1	4	0.4	90	1964.55	23.2469
25	cPLA	0.1	6	0.6	90	1266.63	23.8262
26	cPLA	0.1	6	0.6	90	1248.18	25.263
27	cPLA	0.1	6	0.6	90	1240.99	24.6764
28	cPLA	0.2	1	0.2	0	3280.1	16.5766
29	cPLA	0.2	1	0.2	0	3303	20.1283
30	cPLA	0.2	1	0.2	0	3316.17	19.0891
31	cPLA	0.2	2	0.4	0	1622.4	18.8434
32	cPLA	0.2	2	0.4	0	1751.99	18.6987
33	cPLA	0.2	2	0.4	0	1737.33	18.2811
34	cPLA	0.2	3	0.6	0	1139.24	18.3287
35	cPLA	0.2	3	0.6	0	1140.22	19.819
36	cPLA	0.2	3	0.6	0	1140.12	18.1018
37	cPLA	0.2	1	0.2	45	3612.73	19.0542
38	cPLA	0.2	1	0.2	45	3438.24	21.2439
39	cPLA	0.2	1	0.2	45	3613.52	20.7574
40	cPLA	0.2	2	0.4	45	1637.02	19.4822
41	cPLA	0.2	2	0.4	45	1647.79	20.1813
42	cPLA	0.2	2	0.4	45	1615.14	19.5799
43	cPLA	0.2	3	0.6	45	1098.79	22.6986
44	cPLA	0.2	3	0.6	45	1105.73	20.3126
45	cPLA	0.2	3	0.6	45	1114.43	20.623
46	cPLA	0.2	1	0.2	90	3386.79		Failed under strain
47	cPLA	0.2	1	0.2	90	3902.42		Failed under strain
48	cPLA	0.2	1	0.2	90	3488.11	24.5567
49	cPLA	0.2	2	0.4	90	1649.75	25.1978
50	cPLA	0.2	2	0.4	90	1712.79	24.4363
51	cPLA	0.2	2	0.4	90	1705.99	24.7745
52	cPLA	0.2	3	0.6	90			Faulty print, not conductive
53	cPLA	0.2	3	0.6	90	1163.95	25.634
54	cPLA	0.2	3	0.6	90	1200.97	26.227
55	cTPU	0.1	2	0.2	0	6964.78	11.6258
56	cTPU	0.1	2	0.2	0	4977.71	12.8863
57	cTPU	0.1	2	0.2	0	5722.7	13.3687
58	cTPU	0.1	4	0.4	0	2965.25	11.4404
59	cTPU	0.1	4	0.4	0	3114.64	9.56641
60	cTPU	0.1	4	0.4	0	3413.73	10.5336
61	cTPU	0.1	6	0.6	0	2243.84	12.1255
62	cTPU	0.1	6	0.6	0	2294.7	13.1122
63	cTPU	0.1	6	0.6	0	2295.61	9.05382
64	cTPU	0.1	2	0.2	45	6757.38	8.42348
65	cTPU	0.1	2	0.2	45	6466.21	9.15937
66	cTPU	0.1	2	0.2	45	6837.51	5.2654
67	cTPU	0.1	4	0.4	45	5307.45	17.0417
68	cTPU	0.1	4	0.4	45	6140.87	16.195
69	cTPU	0.1	4	0.4	45	6160.45	12.6401
70	cTPU	0.1	6	0.6	45	4733.51	18.9396
71	cTPU	0.1	6	0.6	45	4779.86	15.2038
72	cTPU	0.1	6	0.6	45	4186.34	18.618
73	cTPU	0.1	2	0.2	90			Faulty print, not conductive
74	cTPU	0.1	2	0.2	90	13462.2	23.7689
75	cTPU	0.1	2	0.2	90	12410.1	46.6309
76	cTPU	0.1	4	0.4	90	6912.83	43.5442
77	cTPU	0.1	4	0.4	90			Faulty print, not conductive
78	cTPU	0.1	4	0.4	90	6416.01	21.8672
79	cTPU	0.1	6	0.6	90	4858.25	25.7827
80	cTPU	0.1	6	0.6	90	5508.23	26.8387
81	cTPU	0.1	6	0.6	90	5359.87	18.7643
82	cTPU	0.2	1	0.2	0	5141.04	15.7988
83	cTPU	0.2	1	0.2	0	4687.99	11.6398
84	cTPU	0.2	1	0.2	0	4768.7	15.4205
85	cTPU	0.2	2	0.4	0	2678.61	13.7269
86	cTPU	0.2	2	0.4	0	2486.41	13.3842
87	cTPU	0.2	2	0.4	0	2546.32	17.1523
88	cTPU	0.2	3	0.6	0	1856.51	12.6866
89	cTPU	0.2	3	0.6	0	1699	13.9015
90	cTPU	0.2	3	0.6	0	1711.05	12.3721
91	cTPU	0.2	1	0.2	45	10006.6	15.8949
92	cTPU	0.2	1	0.2	45	9729.65	22.4444
93	cTPU	0.2	1	0.2	45	9913.35	22.7002
94	cTPU	0.2	2	0.4	45	4006.52	16.283
95	cTPU	0.2	2	0.4	45	4861.07	17.6778
96	cTPU	0.2	2	0.4	45	4825.29	22.6905
97	cTPU	0.2	3	0.6	45	2068.41	13.5933
98	cTPU	0.2	3	0.6	45	1797.21	11.7935
99	cTPU	0.2	3	0.6	45	1729.87	12.0633
100	cTPU	0.2	1	0.2	90	7640.69	26.5761
101	cTPU	0.2	1	0.2	90	7767.01	28.4795
102	cTPU	0.2	1	0.2	90	7855.05	24.0782
103	cTPU	0.2	2	0.4	90	3804.22	39.9167
104	cTPU	0.2	2	0.4	90	3602.34	22.9915
105	cTPU	0.2	2	0.4	90	3920.82	25.2428
106	cTPU	0.2	3	0.6	90	3590.29	22.3453
107	cTPU	0.2	3	0.6	90	3483.39	23.0332
108	cTPU	0.2	3	0.6	90	3564.21	23.1823
